# Supplementary material for: All-or-none neural mechanisms underlying face categorization: evidence from the N170
Source: Cereb Cortex. 2022 Mar 15;33(3):777–93. doi: 10.1093/cercor/bhac101 (PMC9890453; doi:10.1093/cercor/bhac101)
Supplement: Supplementary_bhac101 [file supplementary_bhac101.zip]

Archive with 1 entries (1 files):
- Supplementary_bhac101.pdf
